# Supplementary material for: Transcriptome Analyses Reveal Candidate Genes Potentially Involved in Al Stress Response in Alfalfa
Source: Front Plant Sci. 2017 Feb 2;8:26. doi: 10.3389/fpls.2017.00026 (PMC5290290; doi:10.3389/fpls.2017.00026)
Supplement: Table S1 — Primers used for qRT-PCR analysis. [file Table1.XLSX]

## Sheet: Sheet1
Table S1 Primers used for qRT-PCR analysis
Gene	Forward primer (5'-3')	Reverse primer (5'-3')
Unigene27298_All	TCCTTCTCTGCGGAAAGATT	ATGAGCACTGCTGGACTGAC
Unigene17671_All	GAAAGGTTTGGTGGTGCTTT	GTTGTTTCGGGACTTGACCT
Unigene42893_All	TCTGACCCAGCTAACCACAG	TCGGAGAGAAGAGGAACGAT
Unigene20171_All	CTGGAAGCAGCAAACCAGTA	CTTCTTCAAACCTCCGAAGC
Unigene13665_All	AGCACCAGAAACAGAAGCAA	AGCAGCACCACTTGTTCCTA
Unigene40020_All	CAGCGCCAACCAGTCTATC	AGTAGGAGCTGGTGTCGGTT
Unigene6085_All	GGTTTGACGGATGATGGAGT	CAAACCAGTAACCCAATCCC
Unigene42781_All	CCTCAAGTCCATCAAGCAGA	CTGTCACCCTTGCTCAAAGA
Unigene27489_All	CTGAGCCTCATCCTTGTTGA	GGTTTCCAGGACGTCGTTAC
Unigene40039_All	CTTCTTGCCGCAATAGATGA	AAGTTCGGCCAGACTCTCTC
Unigene39680_All	CTCAAGATCGCCAAGGAGTC	CTCCTGAACGTGCTGCTTC
Unigene41761_All	CTTCCACTTCTTCTCTCGCA	CATTCATTGCGATCTTCCAG
CL4673.Contig2_All	GCTTCCTCATGCAATTCGTA	TCGCTTCAATTTCTTGGTTG
Unigene9343_All	CTTGATCCTTAGCAGCACCA	TGGTGTTTGGTTGGAAGAAA
Unigene39782_All	CGAACAGCAGGTACACAAGG	TGGAGATCAACTCGAAGCAC
Ms-Actin	GACAATGGAACTGGAATGG	CAATACCGTGCTCAATGG
