# Supplementary material for: Transcriptome Analyses Reveal Candidate Genes Potentially Involved in Al Stress Response in Alfalfa
Source: Front Plant Sci. 2017 Feb 2;8:26. doi: 10.3389/fpls.2017.00026 (PMC5290290; doi:10.3389/fpls.2017.00026)
Supplement: Table S2 — GO classification of the DEGs. The genes were assigned to three main categories: biological process, cellular process and molecular function. [file Table2.XLSX]

## Sheet: Table S2
Table S2 GO classification of the DEGs. The genes were assigned to three main categories: biological process, cellular process and molecular function.
Description	Ontology	Number of unigenes	Percent (%)
cellular process	biological process	21761	60.773
metabolic process	biological process	21195	59.1923
response to stimulus	biological process	10029	28.0085
biological regulation	biological process	8890	24.8275
pigmentation	biological process	7727	21.5796
multicellular organismal process	biological process	5807	16.2175
developmental process	biological process	5578	15.578
localization	biological process	5116	14.2877
establishment of localization	biological process	4898	13.6789
cellular component organization	biological process	4656	13.003
reproduction	biological process	3028	8.45645
reproductive process	biological process	2968	8.28888
multi-organism process	biological process	2411	6.73332
cellular component biogenesis	biological process	1956	5.46262
anatomical structure formation	biological process	1549	4.32597
growth	biological process	1150	3.21166
immune system process	biological process	1082	3.02176
death	biological process	563	1.57232
biological adhesion	biological process	162	0.452426
rhythmic process	biological process	149	0.41612
viral reproduction	biological process	51	0.14243
locomotion	biological process	37	0.103332
cell	cellular component	24047	67.1573
cell part	cellular component	24047	67.1573
organelle	cellular component	17692	49.4093
organelle part	cellular component	6049	16.8933
macromolecular complex	cellular component	3764	10.5119
extracellular region	cellular component	1716	4.79236
envelope	cellular component	1599	4.46561
membrane-enclosed lumen	cellular component	1451	4.05228
symplast	cellular component	1200	3.3513
extracellular region part	cellular component	77	0.215042
virion	cellular component	15	0.0418913
virion part	cellular component	15	0.0418913
binding	molecular function	19564	54.6374
catalytic activity	molecular function	18332	51.1967
transporter activity	molecular function	2128	5.94297
transcription regulator activity	molecular function	1150	3.21166
structural molecule activity	molecular function	1041	2.90725
electron carrier activity	molecular function	712	1.98844
molecular transducer activity	molecular function	538	1.5025
translation regulator activity	molecular function	489	1.36565
enzyme regulator activity	molecular function	449	1.25394
antioxidant activity	molecular function	259	0.723322
nutrient reservoir activity	molecular function	70	0.195493
metallochaperone activity	molecular function	6	0.0167565
protein tag	molecular function	4	0.011171
auxiliary transport protein activity	molecular function	3	0.00837825
